# Supplementary material for: Novel Synthesis of C-Methylated Phytocannabinoids Bearing Anti-inflammatory Properties
Source: J Med Chem. 2023 Apr 14;66(8):5536–49. doi: 10.1021/acs.jmedchem.2c01988 (PMC10150364; doi:10.1021/acs.jmedchem.2c01988)
Supplement: Supplementary file 2 — jm2c01988_si_002.csv [file jm2c01988_si_002.csv]

Compound	SMILES	Code name	Dosage (mg/kg)	Zimosan-paw-Swelling (%)	Zimosan-paw-Pain (%)	Zimosan-TNF-a (%)	LPS-peritonitis-IL-6 (pg/mL)	LPS-peritonitis-IL-1b (pg/mL)	LPS-peritonitis-TNF-a (pg/mL)	Concentration (μM)	Marcophages-IL-1b-ELISA (pg/mL)	Marcophages-IL-1b-mRNA (relative)
1	OC1=C(C)C(CCCCC)=CC(O)=C1[C@@H]2C=C(C)CC[C@H]2C(C)=C	HUM-216	5	84.97±1.036	18.66±1.449	61.77±2.422
			25	89.12±0.6554	22.87±1.449	63.84±4.016
			50	84.46±1.248	18.36±2.106	73.22±2.940
2	OC1=C(C)C(CCCCC)=CC(O)=C1[C@@H]2C=C(C)CC[C@H]2C(C)C	HUM-217	5				593.9±59.75	205.5±60.58	514.8±96.33	1	2949.71±14.04	294.94±15.52
			10	91.3±1.684	22.31±1.478	66.06±4.575	759.6±103.3	214.3±23.29	912.4±68.47	5	1270.33±104.43	143.20±12.99
			25	85.87±2.004	26.55±2.501	58.46±3.017				10	1217.51±66.23	139.65±7.35
										50	1133.68±41.46	119.19±8.95
3	OC(C=C1CCCCC)=CC(O)=C1[R]
4	CC1=C(C=C(C=C1CCCCC)O)O
5	OC(C(C)=C1CCCCC)=CC(O)=C1C=O
6	OC1=C(C=O)C(O)=CC(CCCCC)=C1C
7	CC1=C(C=C(C(C)=C1CCCCC)O)O
8	OC1=C(C)C(O)=CC(CCCCC)=C1C
9	CC1=C[C@@H](C2=C(O)C=C(O)C(C)=C2CCCCC)[C@H](C(C)=C)CC1	HUM-229	5	87.77±1.090	32.99±1.736	73.78±2.910
			10	90.43±1.064	28.13±1.398	63.67±2.061
			25	79.26±1.281	28.13±1.398	47.01±1.979
10	OC1=C(C)C(CCCCC)=C(C)C(O)=C1[C@@H]2C=C(C)CC[C@H]2C(C)=C	HUM-236	5	89.89±1.281	46.88±5.208	67.37±3.100
			10	87.77±1.090	29.86±2.672	63.65±3.332
			25	79.26±1.281	22.92±1.423	55.81±1.619
			50	82.45±1.732	23.61±2.725	51.82±1.839
11	OC1=C(C)C(CCCCC)=CC(O)=C1C/C=C(C)/CC/C=C(C)\C	HUM-218	5	83.42±1.248	36.46±2.329	95.78±7.545	1034±13.62	123.3±11.08	447.6±37.99
			10	83.42±1.248	37.2±2.104	90.79±3.464	963.4±7.140	274.8±36.84	307.6±39.02
			25	75.65±1.036	36.46±2.329	80.21±2.295
12	CC(C(CCCCC)=C(C/C=C(C)/CC/C=C(C)\C)C(O)=C1)=C1O
13	C/C(C)=C/CCC1(C)OC2=CC(CCCCC)=C(C)C(O)=C2C=C1	HUM-237	5	92.11±1.268	35.02±2.821	94.92±5.977
			10	87.37±1.053	25.19±1.574	72.07±5.164
			25	91.05±1.714	28.73±1.544	58.35±6.113
			50	84.21±1.331	29.51±1.181	57.52±2.561
14	C/C(C)=C/CCC1(C)OC2=C(C)C(CCCCC)=CC(O)=C2C=C1	HUM-238	5	93.81±1.031	32.99±1.736	61.32±5.725
			10	86.08±0.5155	39.93±1.736	56.29±4.316
			25	81.44±1.901	32.99±1.736	59.16±3.801
			50	84.02±2.023	34.72±2.196	40.53±8.286
15	CC(CC[C@H]1C(C)=C)=C[C@H]1C2=C(OC)C=C(CCCCC)C(C)=C2OC	HUM-219	5				1200±31.85	255.4±74.83	575.4±62.77
			10	85.87±2.004	19.77±2.173	76.6±1.614	1111±26.35	183.9±62.24	392.3±48.20
			25	83.7±2.004	20.05±1.542	65.67±3.159
16	C/C(CC/C=C(C)/C)=C\CC1=C(OC)C=C(CCCCC)C(C)=C1OC	HUM-235	5	91.1±1.405	55.56±4.969	86.09±2.892
			10	86.91±1.325	44.07±2.593	65.85±1.747
			25	82.72±1.931	37.41±3.951	58.33±2.311
			50	83.77±1.325	34.07±2.342	51.58±1.578
